# Supplementary material for: Scavenging of Superoxide in Aprotic Solvents of Four Isoflavones That Mimic Superoxide Dismutase
Source: Int J Mol Sci. 2023 Feb 14;24(4):3815. doi: 10.3390/ijms24043815 (PMC9965188; doi:10.3390/ijms24043815)
Supplement: Supplementary file 1 [file ijms-24-03815-s001.zip]

Archive with 1 entries (1 files):
- ijms-2168849-supplementary.pdf
